# Supplementary material for: National Implementation of a Group-Based Program Promoting Patient Engagement and Peer Support in the Veterans Health Administration: A Multi-Methods Evaluation
Source: Int J Environ Res Public Health. 2022 Jul 7;19(14):8333. doi: 10.3390/ijerph19148333 (PMC9321656; doi:10.3390/ijerph19148333)
Supplement: Supplementary file 1 [file ijerph-19-08333-s001.zip]

Archive with 1 entries (1 files):
- ijerph-1722138-supplementary.pdf
